# Supplementary material for: Feeding Entrainment of the Zebrafish Circadian Clock Is Regulated by the Glucocorticoid Receptor
Source: Cells. 2019 Oct 29;8(11):1342. doi: 10.3390/cells8111342 (PMC6912276; doi:10.3390/cells8111342)
Supplement: Supplementary file 1 [file cells-08-01342-s001.zip]

Archive with 13 entries (10 files):
- Morbiato et al_Supplementary tables and figures/
- Morbiato et al_Supplementary tables and figures/Figure S3 11-10-19.pdf
- __MACOSX/
- __MACOSX/Morbiato et al_Supplementary tables and figures/
- __MACOSX/Morbiato et al_Supplementary tables and figures/._Figure S3 11-10-19.pdf
- Morbiato et al_Supplementary tables and figures/Table S1 06 09 19.pdf
- __MACOSX/Morbiato et al_Supplementary tables and figures/._Table S1 06 09 19.pdf
- Morbiato et al_Supplementary tables and figures/Figure S1_26 09 19.pdf
- __MACOSX/Morbiato et al_Supplementary tables and figures/._Figure S1_26 09 19.pdf
- Morbiato et al_Supplementary tables and figures/Table S2 26 09 19.pdf
- __MACOSX/Morbiato et al_Supplementary tables and figures/._Table S2 26 09 19.pdf
- Morbiato et al_Supplementary tables and figures/Figure S2_06 09 19.pdf
- __MACOSX/Morbiato et al_Supplementary tables and figures/._Figure S2_06 09 19.pdf
